# Supplementary material for: When and How to Regulate: Everyday Emotion-Regulation Strategy Use and Stressor Intensity
Source: Affect Sci. 2021 Dec 10;3(1):81–92. doi: 10.1007/s42761-021-00087-1 (PMC9382984; doi:10.1007/s42761-021-00087-1)
Supplement: Supplementary file 1 — Supplementary file1 (XLSX 30 kb) [file 42761_2021_87_MOESM1_ESM.xlsx]

## Sheet: Tables S1a)-b)
Table S1a)
Selected Fixed Effects from 3-Level Models: Associations Between Strategy Selection and Stressor Intensity (Separate Analyses per Strategy)
	Table 4 as Reported in the Manuscript						Supplementary: Results Separate per Wave
	Results from 3-Level Model Across both Waves						Results from Wave 1					Results from Wave 2
	estimate	95% CI		p			estimate	95% CI		p		estimate	95% CI		p
Dependent Variables		LL	UL					LL	UL				LL	UL
Rumination	0.449	0.396	0.502	0.502	<.001		0.4534	0.3922	0.5146	<.001		0.4483	0.3833	0.5134	<.001
Distraction	-0.017	-0.06	0.027	0.027	.447		-0.01599	-0.07605	0.04407	.602		-0.02051	-0.07606	0.03504	.469
Acceptance	-0.091	-0.141	-0.04	-0.04	<.001		-0.1358	-0.1931	-0.07853	<.001		-0.04583	-0.1145	0.02282	.191
Reflection	-0.167	-0.216	-0.117	-0.117	<.001		-0.1765	-0.2339	-0.119	<.001		-0.1541	-0.2197	-0.08851	<.001
Reappraisal	-0.164	-0.206	-0.122	-0.122	<.001		-0.1787	-0.2346	-0.1228	<.001		-0.1439	-0.1975	-0.09021	<.001
Note.CI = confidence interval; LL = lower limit; UL = upper limit. Random effects were estimated for elapsed days and hassle intensity (at both levels in 3-level models). Only in the 3-level model for reappraisal, elapsed days was not estimated at random at Level-3 (due to convergence issues). Bold print indicates significant effects (p < .05) relevant for the hypotheses.
Table S1b)
Selected Results from Alternative Path Model with Correlated Residuals (as Compared to Results from Separate Analyses per Strategy Reported in Table 4/ Table S1a) in Mplus
	Results from 3-Level Model Across both Waves						Results from Wave 1					Results from Wave 2
	estimate	95% CI		p			estimate	95% CI		p		estimate	95% CI		p
Dependent Variables		LL	UL					LL	UL				LL	UL
Rumination	0.458	0.404	0.511	0.502	<.001		0.457	0.394	0.519	<.001		0.465	0.401	0.53	<.001
Distraction	-0.017	-0.063	0.028	0.027	.455		-0.015	-0.077	0.047	.641		-0.025	-0.082	0.033	.403
Acceptance	-0.092	-0.144	-0.041	-0.04	<.001		-0.132	-0.189	-0.074	<.001		-0.053	-0.122	0.017	.136
Reflection	-0.167	-0.218	-0.116	-0.117	<.001		-0.175	-0.235	-0.115	<.001		-0.159	-0.227	-0.092	<.001
Reappraisal	-0.165	-0.209	-0.121	-0.122	<.001		-0.179	-0.237	-0.12	<.001		-0.144	-0.198	-0.089	<.001
Note.CI = confidence interval; LL = lower limit; UL = upper limit. Random slopes were estimated for elapsed days and hassle intensity.

## Sheet: Tables S2a)-b)
Table S2a)
Selected Fixed Effects from 3-Level Models (Separate Models per Strategy): Associations Between NA Controlling for Lagged NA (Change in NA), Strategies, and Stressor Intensity
	Table 5 as Reported in the Manuscript					Supplementary: Results Separate per Wave
	Results from 3-Level Model Across both Waves					Results from Wave 1					Results from Wave 2
Models	estimate	95% CI		p		estimate	95% CI		p		estimate	95% CI		p
		LL	UL				LL	UL				LL	UL
Rumination Model
Stressor intensity	0.148	0.118	0.178	<.001		0.1619	0.124	0.1998	<.001		0.1325	0.09345	0.1717	<.001
Rumination	0.174	0.158	0.19	<.001		0.1996	0.1755	0.2238	<.001		0.1526	0.1308	0.1745	<.001
Stressor intensity x Rumination	0.044	0.033	0.056	<.001		0.04474	0.02853	0.06094	<.001		0.04421	0.0282	0.06021	<.001
Distraction Model
Stressor intensity	0.216	0.185	0.247	<.001		0.2392	0.2	0.2785	<.001		0.1903	0.1514	0.2291	<.001
Distraction	-0.051	-0.068	-0.034	<.001		-0.04632	-0.0704	-0.02224	<.001		-0.05516	-0.07882	-0.03151	<.001
Stressor intensity x Distraction	-0.023	-0.036	-0.01	<.001		-0.01231	-0.03007	0.005457	.174		-0.04052	-0.06058	-0.02046	<.001
Acceptance Model
Stressor intensity	0.212	0.181	0.243	<.001		0.2312	0.1917	0.2706	<.001		0.1918	0.1527	0.2308	<.001
Acceptance	-0.059	-0.076	-0.042	<.001		-0.05915	-0.08355	-0.03476	<.001		-0.05995	-0.08332	-0.03658	<.001
Stressor intensity x Acceptance	-0.008	-0.02	0.005	.241		-0.00211	-0.01986	0.01563	.815		-0.01073	-0.02928	0.007819	.257
Reflection Model
Stressor intensity	0.205	0.173	0.236	<.001		0.2244	0.184	0.2648	<.001		0.1857	0.1462	0.2253	<.001
Reflection	-0.085	-0.102	-0.067	<.001		-0.09967	-0.1251	-0.07421	<.001		-0.06999	-0.09427	-0.04571	<.001
Stressor intensity x Reflection	-0.014	-0.027	-0.001	.033		-0.00278	-0.021	0.01545	.765		-0.02551	-0.04418	-0.00684	.007
Reappraisal Model
Stressor intensity	0.21	0.178	0.241	<.001		0.2288	0.1888	0.2688	<.001		0.1906	0.1508	0.2304	<.001
Reappraisal	-0.043	-0.06	-0.027	<.001		-0.05952	-0.08363	-0.0354	<.001		-0.02845	-0.0517	-0.0052	.017
Stressor intensity x Reappraisal	-0.015	-0.027	-0.002	.022		-0.01324	-0.03008	0.003609	.124		-0.02062	-0.04054	-0.00071	.042
Note. NA = negative affect; CI = confidence interval; LL = lower limit; UL = upper limit. In the 3-level models, random effects were estimated for elapsed days, stressor intensity, and lagged NA at both levels. In the 2-level models per wave, random effects were estimated for elapsed days, stressor intensity, and lagged NA as well. Bold print indicates significant effects (p < .05) relevant for t…
Table S2b)
Selected Fixed Effects from 3-Level Models (Separate Models per Strategy): Associations Between PA Controlling for Lagged PA (Change in PA), Strategies, and Stressor Intensity
	Suppelematary: Table 5 Results with PA as Outcome					Supplementary: Results Separate per Wave (PA as Outcome)
	Results from 3-Level Model Across both Waves					Results from Wave 1					Results from Wave 2
Models	estimate	95% CI		p		estimate	95% CI		p		estimate	95% CI		p
		LL	UL				LL	UL				LL	UL
Rumination Model
Stressor intensity	-0.1124	-0.1399	-0.08485	<.001		-0.1197	-0.1561	-0.08323	<.001		-0.09543	-0.136	-0.05485	<.001
Rumination	-0.1047	-0.121	-0.08845	<.001		-0.1307	-0.1553	-0.1062	<.001		-0.08104	-0.1025	-0.0596	<.001
Stressor intensity x Rumination	-0.02181	-0.03327	-0.01036	<.001		-0.01989	-0.03646	-0.00332	.019		-0.02379	-0.03956	-0.00803	.003
Distraction Model
Stressor intensity	-0.1539	-0.1801	-0.1276	<.001		-0.1737	-0.2078	-0.1396	<.001		-0.1243	-0.1638	-0.08489	<.001
Distraction	0.09371	0.07744	0.11	<.001		0.1026	0.07902	0.1261	<.001		0.08395	0.06169	0.1062	<.001
Stressor intensity x Distraction	0.03257	0.01988	0.04526	<.001		0.01686	-0.00046	0.03419	.057		0.0532	0.03438	0.07201	<.001
Acceptance Model
Stressor intensity	-0.1515	-0.1782	-0.1247	<.001		-0.1688	-0.2036	-0.1341	<.001		-0.1281	-0.1687	-0.08754	<.001
Acceptance	0.05641	0.04001	0.07282	<.001		0.06279	0.03878	0.08681	<.001		0.05089	0.02866	0.07312	<.001
Stressor intensity x Acceptance	0.01435	0.00196	0.02675	.023		0.01851	0.001061	0.03596	.038		0.01324	-0.00444	0.03091	.142
Reflection Model
Stressor intensity	-0.1404	-0.1668	-0.1139	<.001		-0.1582	-0.1934	-0.123	<.001		-0.1161	-0.1557	-0.0765	<.001
Reflection	0.1233	0.1064	0.1402	<.001		0.142	0.1174	0.1666	<.001		0.1023	0.07933	0.1252	<.001
Stressor intensity x Reflection	0.02762	0.01512	0.04012	<.001		0.03125	0.01355	0.04894	<.001		0.02476	0.007101	0.04241	.006
Reappraisal Model
Stressor intensity	-0.1371	-0.1632	-0.111	<.001		-0.1553	-0.1899	-0.1206	<.001		-0.1217	-0.1619	-0.08155	<.001
Reappraisal	0.09141	0.06957	0.1133	<.001		0.1099	0.08629	0.1334	<.001		0.05383	0.03171	0.07594	<.001
Stressor intensity x Reappraisal	0.01098	-0.00152	0.02347	.085		0.01319	-0.00319	0.02957	.115		0.01486	-0.00409	0.03381	.124
Note. PA = positive affect; CI = confidence interval; LL = lower limit; UL = upper limit. In the 3-level models, random effects were estimated for elapsed days, stressor intensity, and lagged PA at Level-2; only the random effect for elapsed days was estimated at Level-3 due to convergence issues. In the 2-level models per wave, random effects were estimated for elapsed days, stressor intensity, …

## Sheet: Tables S3a)-b)
Table S3a)
Fixed Effects from 3-Level Model (Combined Model): Associations Between NA Controlling for Lagged NA (Change in NA), Strategies, and Stressor Intensity
	Table 6 as Reported in the Manuscript					Supplementary: Results Separate per Wave
	Results from 3-Level Model Across both Waves					Results from Wave 1					Results from Wave 2
	estimate	95% CI		p		estimate	95% CI		p		estimate	95% CI		p
		LL	UL				LL	UL				LL	UL
Intercept	1.489	1.352	1.627	<.001		1.5486	1.4061	1.691	<.001		1.4634	1.3064	1.6203	<.001
Days in study	-0.008	-0.013	-0.003	<.001		-0.01257	-0.01853	-0.0066	<.001		-0.0056	-0.01164	0.000444	.069
Lagged NA (t-1)	0.195	0.156	0.234	<.001		0.1873	0.1352	0.2394	<.001		0.193	0.1447	0.2413	<.001
Stressor intensity	0.134	0.105	0.163	<.001		0.1445	0.1061	0.183	<.001		0.122	0.08445	0.1595	<.001
Rumination	0.168	0.151	0.184	<.001		0.1923	0.1681	0.2165	<.001		0.1482	0.1261	0.1704	<.001
Distraction	-0.031	-0.048	-0.015	<.001		-0.02041	-0.04376	0.002931	.087		-0.04197	-0.06531	-0.01863	<.001
Acceptance	-0.02	-0.036	-0.003	.018		-0.01698	-0.04075	0.006793	.162		-0.02304	-0.04601	-6e-05	.049
Reflection	-0.064	-0.082	-0.046	<.001		-0.07521	-0.1015	-0.04898	<.001		-0.05396	-0.07866	-0.02926	<.001
Reappraisal	-0.012	-0.029	0.005	.161		-0.01858	-0.04306	0.005906	.137		-0.00422	-0.02754	0.01909	.723
Stressor intensity x Rumination	0.045	0.034	0.057	<.001		0.04318	0.02683	0.05954	<.001		0.04619	0.0295	0.06288	<.001
Stressor intensity x Distraction	-0.018	-0.031	-0.005	.008		-0.00808	-0.02556	0.009397	.365		-0.0338	-0.0543	-0.0133	.001
Stressor intensity x Acceptance	0.007	-0.005	0.02	.267		0.005757	-0.01161	0.02312	.516		0.01121	-0.00771	0.03014	.245
Stressor intensity x Reflection	-0.005	-0.019	0.009	.514		0.008239	-0.01184	0.02832	.421		-0.01114	-0.03084	0.008562	.268
Stressor intensity x Reappraisal	0.001	-0.013	0.014	.890		-0.00239	-0.02093	0.01616	.801		-0.00285	-0.02331	0.0176	.784
Note. NA = negative affect; CI = confidence interval; LL = lower limit; UL = upper limit. Random effects were estimated for elapsed days, lagged NA, and stressor intensity (at both levels in the 3-level model). Bold print indicates significant effects (p < .05) relevant for the hypotheses.
Table S3b)
Fixed Effects from 3-Level Model (Combined Model): Associations Between PA Controlling for Lagged PA (Change in PA), Strategies, and Stressor Intensity
	Suppelematary: Table 6 Results with PA as Outcome					Supplementary: Results Separate per Wave (PA as Outcome)
	Results from 3-Level Model Across both Waves					Results from Wave 1					Results from Wave 2
	estimate	95% CI		p		estimate	95% CI		p		estimate	95% CI		p
		LL	UL				LL	UL				LL	UL
Intercept	2.9163	2.8016	3.0311	<.001		2.9321	2.8056	3.0587	<.001		2.8834	2.7476	3.0192	<.001
Days in study	-0.00177	-0.00652	0.002974	.464		-0.00305	-0.00902	0.002912	.316		0.001474	-0.00494	0.007885	.652
Lagged PA (t-1)	0.1976	0.1692	0.226	<.001		0.2183	0.1841	0.2525	<.001		0.1751	0.1299	0.2203	<.001
Stressor intensity	-0.09393	-0.1205	-0.06737	<.001		-0.09774	-0.1329	-0.06261	<.001		-0.08022	-0.119	-0.0414	<.001
Rumination	-0.09733	-0.1134	-0.0813	<.001		-0.12	-0.1439	-0.09601	<.001		-0.07382	-0.09523	-0.05241	<.001
Distraction	0.06823	0.05197	0.08448	<.001		0.07117	0.04786	0.09449	<.001		0.06388	0.04137	0.08638	<.001
Acceptance	0.01666	0.00042	0.0329	.044		0.01791	-0.00583	0.04165	.139		0.01913	-0.00306	0.04131	.091
Reflection	0.08942	0.07172	0.1071	<.001		0.09962	0.07356	0.1257	<.001		0.0775	0.05359	0.1014	<.001
Reappraisal	0.04052	0.02386	0.05717	<.001		0.0603	0.0359	0.08471	<.001		0.01898	-0.00362	0.04157	.100
Stressor intensity x Rumination	-0.01687	-0.0283	-0.00544	.004		-0.01169	-0.02795	0.004565	.159		-0.02251	-0.03876	-0.00626	.007
Stressor intensity x Distraction	0.02318	0.01022	0.03614	<.001		0.007646	-0.00977	0.02506	.389		0.04576	0.02605	0.06546	<.001
Stressor intensity x Acceptance	0.001802	-0.01067	0.01427	.777		0.01049	-0.00678	0.02775	.234		-0.00817	-0.02652	0.01017	.383
Stressor intensity x Reflection	0.02206	0.008307	0.03582	.002		0.02785	0.007871	0.04783	.006		0.01176	-0.00734	0.03085	.227
Stressor intensity x Reappraisal	-0.00651	-0.0199	0.00688	.341		-0.00821	-0.02668	0.01026	.383		-0.00269	-0.02251	0.01713	.790
Note. PA = positive affect; CI = confidence interval; LL = lower limit; UL = upper limit. Random effects were estimated for elapsed days, lagged NA, and stressor intensity when possible (due to convergence issues). In the 3-level model, lagged NA was not estimated at random at Level-3. In the 2-level model for Wave 1, lagged PA was also not estimated at random. Bold print indicates significant ef…
